# Supplementary material for: The genomic structure of isolation across breed, country and strain for important South African and Australian sheep populations
Source: BMC Genomics. 2022 Jan 4;23:23. doi: 10.1186/s12864-021-08020-3 (PMC8725491; doi:10.1186/s12864-021-08020-3)
Supplement: Supplementary file 6 — Additional file 6: Table S1 Mean relatedness across breed groups according to the genomic relationship matrix (G). Estimates in bold are the internal relatedness for a breed group calculated without the diagonal of (G). [file 12864_2021_8020_MOESM6_ESM.xlsx]

## Sheet: Sheet1
	AUS_M	SA_M	AUS_DM	SA_DM	AUS_SAMM	SA_SAMM	SA_DMR	AUS_DR	SA_DR	AUS_PD	AUS_WS	AUS_C	AUS_BL
AUS Merino	0.09	0.04	0.03	0.03	0.03	0.03	-0.01	-0.03	-0.03	-0.08	-0.04	-0.05	-0.1
SA Merino	-	0.14	0.05	0.05	0.02	0.02	-0.02	-0.04	-0.04	-0.09	-0.05	-0.06	-0.11
AUS Dohne Merino	-	-	0.24	0.14	0.09	0.1	0.04	-0.03	-0.03	-0.07	-0.03	-0.03	-0.07
SA Dohne Merino	-	-	-	0.17	0.1	0.1	0.04	-0.03	-0.03	-0.07	-0.03	-0.04	-0.08
AUS SAMM	-	-	-	-	0.28	0.27	0.07	-0.02	-0.01	-0.06	-0.02	-0.02	-0.07
SA SAMM	-	-	-	-	-	0.31	0.08	-0.02	-0.01	-0.06	-0.02	-0.02	-0.07
SA Dormer	-	-	-	-	-	-	0.38	0.01	0.02	0.03	0.02	0	-0.04
AUS Dorper	-	-	-	-	-	-	-	0.31	0.28	0.03	0.01	-0.04	-0.1
SA Dorper	-	-	-	-	-	-	-	-	0.3	0.03	0.01	-0.04	-0.09
AUS Poll Dorset	-	-	-	-	-	-	-	-	-	0.39	0.09	-0.03	-0.08
AUS White Suffolk	-	-	-	-	-	-	-	-	-	-	0.21	0.01	-0.03
AUS Coopworth	-	-	-	-	-	-	-	-	-	-	-	0.3	0.16
AUS Border Leicester	-	-	-	-	-	-	-	-	-	-	-	-	0.44
