# Supplementary material for: The genomic structure of isolation across breed, country and strain for important South African and Australian sheep populations
Source: BMC Genomics. 2022 Jan 4;23:23. doi: 10.1186/s12864-021-08020-3 (PMC8725491; doi:10.1186/s12864-021-08020-3)
Supplement: Supplementary file 7 — Additional file 7: Table S2 Mean relatedness across Merino bloodline groups according to the subset genomic relationship matrix (GM). Estimates in bold are the internal relatedness for a bloodline group calculated without the diagonal of (GM). [file 12864_2021_8020_MOESM7_ESM.xlsx]

## Sheet: Sheet1
	Els	Grt	Ind	Crk	Ult	FM_2	FM1	Str
Elsenburg	0.12	0.01	0.01	-0.02	-0.04	-0.04	-0.05	-0.07
Grootfontein	-	0.11	0.05	0.04	-0.01	-0.01	-0.03	-0.04
Industry	-	-	0.12	0.01	-0.01	-0.01	-0.02	-0.03
Cradock	-	-	-	0.14	0.03	-0.02	-0.03	-0.05
Ultrafine	-	-	-	-	0.1	-0.01	-0.02	-0.03
Fine-Medium-2	-	-	-	-	-	0.25	-0.02	-0.03
Fine-Medium-1	-	-	-	-	-	-	0.18	-0.02
Strong	-	-	-	-	-	-	-	0.2
